# Supplementary material for: The Landscape of the Tumor-Infiltrating Immune Cell and Prognostic Nomogram in Colorectal Cancer
Source: Front Genet. 2022 May 12;13:891270. doi: 10.3389/fgene.2022.891270 (PMC9133796; doi:10.3389/fgene.2022.891270)
Supplement: Supplementary file 3 [file Table1.XLSX]

## Sheet: CIBERSORT-Results
Mixture	B cells naive	B cells memory	Plasma cells	T cells CD8	T cells CD4 naive	T cells CD4 memory resting	T cells CD4 memory activated	T cells follicular helper	T cells regulatory (Tregs)	T cells gamma delta	NK cells resting	NK cells activated	Monocytes	Macrophages M0	Macrophages M1	Macrophages M2	Dendritic cells resting	Dendritic cells activated	Mast cells resting	Mast cells activated	Eosinophils	Neutrophils	P-value	Correlation	RMSE
GSM2982906	0.141217	0	0.0391618	0.0760623	0.169247	0	0.0187725	0.142436	0	0.0140392	0.062227	0	0	0.0191891	0.0604417	0.123644	0.031549	0.0473611	0	0.0354966	0.00289257	0.0162632	0.02	0.155738	1.02623
GSM2982908	0.0091323	0.027105	0.0869105	0.0569678	0	0.245322	0	0.105493	0	0.00113925	0.0384897	0	0.0149371	0	0.0431877	0.232221	0.0237655	0.021783	0.00494314	0.0886017	0	0	0	0.221205	0.993903
GSM2982910	0.151025	0	0.0913949	0.163974	0	0.0595198	0	0.110224	0	0.0221204	0	0.0146718	0	0.0298608	0.0476214	0.171802	0.0439803	0	0	0.0938057	0	0	0	0.279405	0.972735
GSM2982912	0.032272	0.0166272	0.0703378	0.0282013	0	0.14004	0	0.143968	0	0.098563	0	0.0237501	0	0.073118	0.0794251	0.21757	0.0173648	0.00766225	0.0473911	0	0	0.00370937	0.01	0.19476	1.00425
GSM2982914	0.0219877	0	0.170441	0.0676464	0	0.208241	0	0.0617895	0.0342977	0.0124139	0.0173785	0	0.0194768	0.0262982	0.0342498	0.175538	0.0551774	0	0.00379207	0.0906136	0	0.000658098	0	0.283578	0.969903
GSM2982916	0.0392607	0	0.0910962	0.0273542	0	0.148488	0	0.224705	0	0.0727934	0	0.0476797	0	0	0.0628146	0.17953	0.023193	0.0243313	0.0359935	0.00592902	0.00314431	0.0136877	0.21	0.068208	1.06378
GSM2982918	0.168404	0	0.0266513	0.142064	0	0	0	0.14679	0.0127281	0.104882	0	0	0	0.0181343	0.0522097	0.213133	0.0192567	0.0330732	0	0.0559536	0	0.00671948	0	0.321477	0.95272
GSM2982920	0.0136363	0.0474607	0.129724	0.123689	0	0.137477	0	0.156483	0.000573971	0.011229	0	0	0	0.00728139	0.0416396	0.227494	0.0211897	0.0113826	0	0.0681991	0	0.00254109	0.02	0.159572	1.02578
GSM2982922	0.0479968	0	0.0529605	0.13335	0	0	0.00152984	0.0727777	0.0132183	0	0	0.0508856	0	0.0605084	0.153485	0.0705127	0.0520721	0.00811854	0	0.235485	0	0.0470987	0	0.26346	0.991343
GSM2982924	0	0.0939167	0.0723959	0.0520666	0	0.225079	0	0.0994	0.020019	0.0650827	0.00956549	0	0.00659434	0	0.0483728	0.168984	0.0399364	0.0152743	0	0.0829445	0	0.000368654	0.08	0.110561	1.04202
GSM2982926	0	0.0276116	0.081211	0.0414618	0.0186094	0.176255	0	0.068603	0.0290898	0.0220298	0.00661664	0	0.0278331	0	0.068247	0.29425	0.0411218	0.0217304	0	0.0753294	0	0	0.01	0.184568	1.00675
GSM2982928	0.114517	0	0.043596	0.0618184	0	0.0833485	0	0.127129	0	0.0488143	0.0140149	0	0	0.0488736	0.137655	0.184901	0.0218244	0	0	0.0797079	0	0.0338004	0.02	0.159319	1.02325
GSM2982930	0	0.016694	0.0738013	0.112142	0	0.170375	0	0.166328	0	0	0.0741341	0.00857254	0.008549	0	0.0742037	0.166511	0.0309687	0	0	0.0977218	0	0	0.04	0.142652	1.03405
GSM800742	0.10768	0	0.0520215	0.0523852	0.0445205	0.0414366	0	0.151243	0.0127388	0.138487	0.0342208	0	0	0.118088	0.0445919	0.102497	0	0.0271342	0	0.0584649	0	0.0144903	0.01	0.192686	1.01008
GSM800743	0	0.0306301	0.105364	0.133718	0	0.0766871	0	0.20722	0	0	0.0339912	0.0297791	0.0299107	0	0.0344277	0.185996	0.039181	0.0317185	0.0579657	0.00341048	0	0	0.53	0.00880795	1.08179
GSM800744	0	0	0.117999	0.137837	0	0.156015	0	0.053921	0.00582411	0	0	0.0428209	0	0	0.0305676	0.281688	0.0667446	0.0131747	0.0896943	0	0	0.00371296	0.05	0.126768	1.02934
GSM800745	0.0825376	0.140012	0	0.0537946	0	0.0626919	0	0.119174	0	0.0897252	0.0568538	0	0	0.0599845	0.0283094	0.14368	0	0.0437264	0	0.108499	0	0.0110115	0.34	0.0311645	1.07519
GSM800746	0	0.121724	0.0860273	0.0530389	0	0.145239	0	0.100313	0.0334981	0.0233269	0.0752848	0	0	0.0432186	0.0623291	0.117171	0.0557682	0	0	0.0589157	0.0241449	0	0.04	0.146336	1.02532
GSM800747	0.00516015	0.0855027	0.0254914	0.0940538	0	0.0712844	0	0.167194	0.00561432	0.134309	0.0155957	0	0	0.0469691	0.11402	0.143593	0.0249348	0	0.0194585	0.0432369	0	0.00358253	0.04	0.147012	1.03196
GSM800748	0	0.0528074	0.0812262	0.0791341	0	0.183543	0	0.0355357	0.0187385	0	0.0496498	0	0.0416981	0.0238315	0.0245615	0.243823	0.0468332	0.00731121	0.0586239	0.0520691	0	0.000614292	0.32	0.041134	1.05727
GSM800749	0.040752	0.0122625	0.0769297	0.050878	0	0.187414	0	0.132453	0	0.0256228	0.037218	0	0	0.0833099	0.0815321	0.174425	0.0149489	0.0181711	0	0.0640835	0	0	0	0.306099	0.958274
GSM800750	0	0.108544	0.0452762	0.1018	0	0.12248	0	0.127425	0.0218522	0	0	0.0138468	0	0.055286	0.0243832	0.234185	0.0177651	0.0127525	0	0.0897661	0	0.0246376	0.08	0.109621	1.03929
GSM800751	0.0528875	0.0125818	0.0377352	0.0285163	0	0.201188	0	0.104351	0	0.0135553	0.0771282	0	0.0249146	0.0539755	0.0492698	0.137888	0.0190697	0.0167802	0	0.170159	0	0	0.33	0.0370851	1.07105
GSM800752	0	0.0204807	0.0510606	0.101743	0	0.0608981	0	0.102306	0	0.0562794	0	0.0303619	0.072851	0	0.0394515	0.331057	0.0365553	0.0207978	0.0230908	0.0381097	0.000941077	0.0140168	0.02	0.158023	1.01641
GSM800753	0.00508501	0.0473297	0.041661	0.0192578	0	0.201643	0	0.0815	0	0.0896597	0.00933941	0	0	0.146909	0.0938957	0.153817	0	0.0137703	0	0.096133	0	0	0	0.353249	0.937818
GSM800754	0.12214	0	0.0197558	0.14049	0.0185172	0.0794015	0	0.0907016	0.00470775	0.0591748	0.0529053	0	0	0.0655378	0.0438551	0.195716	0.0344871	0.00537861	0	0.067231	0	0	0	0.21596	0.997854
GSM800755	0	0.0061482	0.0790205	0.183117	0	0.0548537	0	0.14311	0	0	0.0278198	0.00458487	0	0	0.0706596	0.215902	0.0476147	0.00330846	0	0.149941	0	0.0139203	0.32	0.0441812	1.06973
GSM800756	0.0141825	0.0340585	0.0551833	0.190324	0	0.0745238	0	0.162449	0	0.0199313	0.0236933	0	0	0.0172855	0.0414887	0.240214	0.0181467	0.0119971	0.0203368	0.0761859	0	0	0.01	0.17267	1.01707
GSM800757	0.0309124	0.0680758	0.0378334	0.184245	0	0.0416457	0	0.198555	0	0.0610946	0.0190289	0	0	0.0646801	0.0277336	0.161838	0	0.0243432	0	0.0747351	0	0.00527858	0.01	0.183517	1.01678
GSM800758	0.0912131	0	0.105171	0.0778651	0	0.0559413	0	0.118453	0.0255557	0.0648115	0.0398827	0	0	0.0665801	0.0100361	0.108363	0	0.0397598	0	0.164857	0.0315106	0	0	0.220248	0.998766
GSM2982932	0.0668188	0	0.13261	0.132324	0	0.0334398	0	0.105255	0.0519833	0	0.07354	0	0.0166243	0.085785	0.047852	0.0522	0.0267406	0	0	0.174827	0	0	0.26	0.0585903	1.07332
GSM2982934	0.0267502	0	0.159468	0.115086	0	0.0550471	0	0.085528	0.0169729	0.00237272	0	0	0	0.0691494	0.0711347	0.209651	0	0.0447235	0	0.123787	0	0.0203301	0	0.22703	0.995711
GSM2982936	0.0367409	0	0.0958564	0.0377279	0	0.105705	0	0.118488	0.0215209	0	0	0.00485533	0	0.198008	0.104727	0.128757	0	0.0110185	0	0.136595	0	0	0.02	0.157912	1.0291
GSM2982938	0	0.110826	0.071234	0.0620294	0	0.152061	0	0.0357504	0	0.000463534	0.0552141	0	0	0	0.0184971	0.317511	0.0886144	0.00628532	0.0443825	0.0248265	0	0.0123042	0.02	0.15813	1.01493
GSM2982940	0	0.0307491	0.0837411	0.0475013	0	0.177138	0	0.0832261	0	0.00455472	0	0.0321117	0	0.0481473	0.0451295	0.254633	0.060355	0.0119273	0.0769108	0.0111467	0.0327281	0	0.01	0.180804	1.00413
GSM2982942	0	0.0346266	0.121639	0.0339561	0	0.160102	0	0.131221	0.040592	0.0549781	0	0.0251389	0.00428088	0	0.0112812	0.218078	0.052997	0.012501	0.0643909	0.0137995	0.0204168	0	0.05	0.125136	1.03265
GSM2982944	0	0.116544	0.0729471	0.190337	0	0.0973235	0	0.0967869	0	0.00302421	0.00102596	0	0	0	0.0493189	0.242961	0.0521662	0.00331927	0.0582604	0.0159856	0	0	0.04	0.140852	1.02671
GSM2982946	0	0.0259967	0.039813	0.178893	0	0.0495045	0	0.179383	0	0.0954685	0.00977633	0	0	0	0.0489187	0.214217	0.0308298	0	0	0.0904867	0.036713	0	0	0.251641	0.985259
GSM2982948	0	0.180635	0.0661956	0.0617189	0	0.0906689	0	0.134	0	0.0200812	0.024788	0	0	0	0.0126312	0.231994	0.0740386	0.0225589	0.0524836	0.0282061	0	0	0.05	0.132218	1.02834
GSM2982950	0	0.0989372	0.0559998	0	0	0.178989	0	0.0581949	0.0729651	0.0949105	0.0223882	0	0	0.0236503	0.0568316	0.211558	0.033331	0	0.0922442	0	0	0	0.08	0.112867	1.03305
GSM2982952	0	0.0266537	0.112924	0.135507	0	0.0857277	0	0.0464012	0.111269	0.00575238	0.0272766	0	0.0246644	0	0.0262275	0.210267	0.0764349	0	0.0218506	0.088254	0	0.000790505	0.05	0.132988	1.02858
GSM2982954	0	0.0912515	0.0815815	0.162667	0	0.0944155	0	0.107065	0	0.0172403	0.00652173	0	0	0	0.0568327	0.188412	0.0868457	0	0.0951223	0.0120446	0	0	0.05	0.130843	1.02727
GSM2982956	0.069881	0	0	0	0	0.139596	0	0.0404265	0.00756265	0.045648	0.0592725	0	0.0438528	0	0.0346388	0.157856	0	0	0	0.125655	0	0.27561	0	0.218424	1.01374
GSM2982958	0	0.0131965	0.0657429	0.237314	0	0.0964998	0	0.0849088	0.0178937	0.0402348	0.00474079	0	0.0170659	0	0.0640436	0.231052	0.0213797	0	0.0393552	0.0665717	0	0	0.04	0.13894	1.03211
GSM2982960	0	0.0897244	0.096203	0.185868	0	0.171302	0	0.120264	0	0.00251052	0.026325	0	0	0	0.0120149	0.18495	0.0199105	0.0313101	0.00884231	0.0368468	0.0139287	0	0.08	0.105987	1.05204
GSM2982962	0	0.0852584	0.0762123	0.215237	0	0.0764804	0	0.0852179	0.00598808	0	0.014057	0	0	0	0.0280291	0.192459	0.10244	9.97729e-05	0.0550096	0.0628842	0.000627033	0	0.16	0.0844944	1.04703
GSM2982964	0	0.100556	0.0616799	0.0693	0	0.149854	0	0.145523	0.0101386	0.0561373	0	0.0135475	0.0185178	0	0.0868392	0.166795	0.0357399	0	0.0293113	0.0400803	0.0159792	0	0	0.205085	1.0014
GSM2982907	0	0.0280554	0.0976321	0.113064	0	0.205298	0	0.112898	0	0	0	0.0226183	0	0.0334476	0.0214856	0.205568	0.0521238	0.0561306	0	0.0516779	0	0	0.06	0.11898	1.03766
GSM2982909	0	0.0584771	0.0680831	0.050758	0	0.184324	0.0282154	0.0271016	0.0463317	0	0.106615	0	0	0.0644811	0.0411455	0.193806	0.0142593	0.0232157	0	0.093187	0	0	0.08	0.105094	1.03915
GSM2982911	0	0	0.0755441	0.14208	0	0.0417619	0	0.0725684	0.0140166	0	0.0654268	0	0.00563422	0.0592754	0.0316727	0.0975513	0.0506212	0.051751	0	0.217159	0.0470531	0.0278848	0	0.271548	0.975077
GSM2982913	0	0.0432065	0.0584906	0.0479368	0	0.0540301	0	0.0405357	0.048682	0.0273059	0.0528912	0	0	0.248013	0.0579602	0.20856	0.0319888	0	0	0.0803997	0	0	0	0.323534	0.953123
GSM2982915	0	0.0165871	0.0368839	0.099989	0	0.0485484	0	0.0773456	0.0100225	0	0.0089369	0	0	0.255696	0.0642681	0.246518	0.0273122	0.00666491	0	0.0878633	0	0.0133636	0	0.229664	1.00026
GSM2982917	0.0722081	0	0.0511433	0.0215845	0	0.0763873	0	0.0596182	0.041095	0	0.0877055	0	0	0.214385	0.108134	0.150037	0.0251063	0	0	0.0925958	0	0	0	0.298868	0.963529
GSM2982919	0	0	0.109466	0.0879345	0	0.0385117	0	0.149432	0.0250579	0	0.108044	0	0.0329363	0.0426409	0.033899	0.0975313	0.0450276	0.0792323	0	0.150286	0	0	0.05	0.13181	1.03191
GSM2982921	0	0.00560578	0.0467263	0.0612928	0	0.0696841	0	0.0659725	0.0333836	0	0.0188153	0.0026888	0	0.166134	0.0861237	0.175387	0.0119005	0.0120553	0	0.208657	0.00329133	0.0322821	0	0.289114	0.972078
GSM2982923	0.0622482	0.016992	0.0535536	0.134682	0	0.129262	0	0.141906	0.014232	0.0330596	0.0355821	0	0.000293539	0	0.0444724	0.145658	0.101468	0.0112415	0	0.0743959	0	0.00095245	0.09	0.0998144	1.04619
GSM2982925	0	0.0597343	0.0744127	0.0526763	0	0.100693	0	0.0840032	0.024647	0	0.0394106	0	0	0.240037	0.0203277	0.139252	0	0.03159	0	0.125647	0	0.00756925	0.07	0.115904	1.0437
GSM2982927	0	0.0392427	0.0786222	0.00513042	0	0.0547143	0	0.117219	0.00998518	0.0124993	0	0.0323533	0	0.294307	0.0367011	0.144283	0	0.0126557	0	0.142323	0	0.0199641	0	0.254249	0.990655
GSM2982929	0	0.0267516	0.0593984	0.116574	0	0.0149104	0.0157835	0.0930218	0.0279486	0.0493887	0.0330804	0	0	0.0391658	0.102138	0.244461	0.0220317	0.030021	0	0.0968207	0	0.0285041	0.01	0.166297	1.01666
GSM2982931	0	0	0.102596	0.0842541	0	0.168844	0	0.104967	0.0307181	0	0.0240009	0	0.0298493	0.0138972	0.0618753	0.181043	0.0603796	0	0	0.137575	0	0	0	0.316144	0.953211
GSM800759	0	0.0897478	0.0678511	0.235963	0	0.00920258	0	0.113258	0.0491886	0	0.0586133	0	0	0.0190888	0.0359652	0.147816	0.0131751	0.0341266	0	0.116744	0	0.00926006	0.32	0.0453469	1.07301
GSM800760	0	0.0467594	0.102989	0.0450552	0.00399727	0.119108	0	0.109256	0.0394988	0.0723622	0	0.00124475	0	0.0916419	0.0726582	0.147188	0.0718693	0	0	0.0763732	0	0	0.01	0.166287	1.0157
GSM800761	0	0.0113669	0.0370382	0.0174826	0.0279362	0.0369804	0	0.0828538	0.00554764	0	0.00561926	0.00183513	0.0237393	0.142164	0.0567346	0.280397	0.0581574	0.0684611	0	0.0967774	0	0.0469096	0	0.42004	0.906922
GSM800762	0	0	0.106024	0.0416215	0.0358688	0.0662848	0.0347293	0.0149541	0.0321903	0	0.0568795	0	0	0.0992147	0.057263	0.0652359	0.0900687	0.0476593	0	0.154983	0.019911	0.077113	0.09	0.0999922	1.04114
GSM800763	0	0.005604	0.081156	0.1393	0	0.0709382	0	0.102267	0.0549525	0	0.0522466	0.00936418	0	0.102655	0.135446	0.0762577	0.0878487	0.00839064	0	0.033987	0.0135985	0.0259886	0.25	0.0622074	1.06471
GSM800764	0.0278545	0	0.100842	0.10971	0.104175	0.0323871	0.0571245	0.0421956	0	0	0.0372558	0	0	0.0864041	0.088935	0.118023	0.0628409	0	0	0.113629	0	0.0186225	0.04	0.144658	1.02356
GSM800765	0	0.0158381	0.0753169	0.148432	0	0	0.0708571	0.121611	0	0	0.00486402	0.00382607	0.0122777	0.0468613	0.153092	0.225083	0.0718108	0	0	0.0442144	0	0.00591573	0	0.298987	0.962056
GSM800766	0	0.0779755	0.0825595	0.0781178	0.0374533	0.051711	0.0644161	0.126281	0	0.0239044	0.0265655	0.0253321	0	0.0654608	0.0877544	0.118303	0.0618947	0.015808	0	0.0411546	0	0.0153086	0.04	0.144691	1.02339
GSM800767	0	0.0345598	0.0768788	0.181693	0	0.0415623	0.110573	0.0948887	0	0.00179038	0.0628149	0	0	0	0.130532	0.138742	0.0628303	0.0229253	0	0.034687	0	0.00552249	0	0.246133	0.986352
GSM800768	0.0919455	0	0.0598562	0.145502	0	0.0452236	0	0.0947135	0.0442941	0	0.0709207	0	0	0.0717483	0.0488944	0.110792	0.0451361	0	0	0.152539	0.0184342	0	0.01	0.185177	1.01105
GSM800769	0	0.0205956	0.0527942	0.126152	0	0	0	0.087443	0.0342086	0.0460912	0.00243432	0.01837	0	0.135717	0.131161	0.171798	0.0500391	0	0	0.0997098	0	0.023487	0.04	0.142379	1.03218
GSM800770	0.00112058	0	0.0891842	0.0373533	0	0.0438158	0	0.0504576	0.0376032	0.000279508	0.0690397	0	0.0132653	0.0911561	0.0365185	0.121113	0.0188357	0.0427039	0	0.234312	0.0197991	0.0934427	0	0.316646	0.957145
GSM800771	0	0	0.0918708	0.0923112	0	0.0297528	0	0.0468715	0.0304803	0	0	0.038297	0	0.0669243	0.104979	0.244407	0.182625	0	0.00715271	0.033263	0	0.0310655	0	0.378655	0.925576
GSM800772	0	0	0.0891666	0	0	0.225857	0.0393357	0.0808326	0	0.0319889	0.0360145	0.00576282	0	0.0533752	0.0898546	0.156996	0.0202901	0	0	0.142958	0	0.0275677	0.01	0.171016	1.01542
GSM800773	0	0.0229045	0.0434222	0.250983	0	0	0.158133	0.121476	0.00468515	0	0	0.0379861	0.00564539	0.00859944	0.0690409	0.131009	0.0371426	0.0323449	0	0.0762131	0.000415836	0	0	0.291648	0.966891
GSM800774	0.00571104	0	0.11668	0.0174313	0	0.0702816	0.0204468	0.0798117	0.0158193	0.0383864	0.0580207	0	0.00607074	0.22862	0.0446946	0.165162	0.0208037	0.00503492	0	0.107025	0	0	0	0.207351	1.00442
GSM800775	0	0	0.0552514	0.0302721	0	0.124348	0	0.0258876	0.0196885	0.00835058	0	0.023745	0	0.119959	0.0286628	0.142209	0.0125306	0.00828934	0	0.31014	0.0150856	0.0755803	0	0.335105	0.957174
GSM2982933	0.0679691	0	0.0567456	0.067393	0	0.0159855	0.117777	0.118235	0	0.0844401	0.00210805	0	0	0.0958092	0.0862939	0.112443	0.00292101	0.0100853	0	0.0928019	0	0.0689925	0	0.422117	0.905778
GSM2982935	0.104705	0	0.0520301	0.0452935	0	0.226793	0	0.0899246	0.00990921	0	0.0813712	0	0.0250903	0	0.0617645	0.142387	0.0462299	0	0	0.114501	0	0	0	0.242758	0.985669
GSM2982937	0	0.0957291	0.0696865	0.0870692	0	0.113966	0	0.118833	0.0344778	0	0.0328216	0	3.80304e-06	0	0.0381268	0.249875	0.0612935	0.00067024	0	0.0920211	0	0.00542582	0.04	0.140522	1.02521
GSM2982939	0	0.0506635	0.0588419	0	0	0.197516	0	0.100342	0	0.0713442	0	0	0	0.0346812	0.0645125	0.26186	0.0526147	0.0380907	0.0403671	0.0291661	0	0	0.05	0.128224	1.02663
GSM2982941	0	0.0771215	0.0773476	0.0722486	0	0.119465	0	0.0570523	0	0	0	0.0197438	0	0.119214	0.113303	0.200198	0.0251596	0.00829242	0.0598608	0.0340135	0	0.0169802	0	0.197841	1.00271
GSM2982943	0	0	0.0334346	0.0798412	0	0	0	0.106229	0.0274241	0.00489321	0	0.00036699	0	0.0949335	0.0605393	0.0636278	0.0367541	0.0450532	0	0.328678	0.0179114	0.100314	0	0.332708	0.960226
GSM2982945	0	0	0.134066	0.143291	0	0.0778509	0	0.101663	0.0564685	0	0.0999583	0	0.0156167	0.0593468	0.0685747	0.0060549	0.0316559	0.0299023	0	0.175551	0	0	0.01	0.182984	1.02304
GSM2982947	0.0591357	0	0.0429658	0	0	0.0805136	0.019471	0.150808	0	0.0758919	0	0.0209705	0	0.0360159	0.0734805	0.101957	0.0206524	0.0592181	0	0.215621	0.023281	0.0200185	0	0.259555	0.98238
GSM2982949	0.0255691	0	0.0490968	0.0971291	0	0.216524	0	0.0597397	0.019549	0	0.0441856	0	0	0.147067	0	0.0467376	0.0789555	0.0314034	0	0.184043	0	0	0.08	0.110219	1.04785
GSM2982951	0.0256645	0	0.0242826	0	0	0.0529578	0	0.0873923	0.090861	0	0.101278	0	0	0.112913	0.0710804	0.0466559	0.0176477	0.04438	0	0.203134	0	0.121753	0	0.243369	0.992208
GSM2982953	0	0	0.0209872	0.0560161	0.0258233	0	0.011791	0.0609513	0	0.0178838	0.00393929	0	0	0.268253	0.143445	0.0624051	0.0221963	0	0	0.248781	0	0.0575273	0	0.365374	0.946348
GSM2982955	0	0.037487	0.0697281	0.0830312	0	0.0806869	0	0.0986978	0.0281736	0	0.000864525	0	0	0.165282	0.0586704	0.0985781	0.0278793	0.0573211	0	0.157718	0	0.0358813	0.02	0.15249	1.02522
GSM2982957	0	0.019908	0.0489456	0.0583684	0.0175986	0	0.100242	0.10513	0	0.00273341	0.0559356	0.0389556	0	0.161516	0.113243	0.117862	0.00929539	0.0619174	0	0.0883496	0	0	0	0.384898	0.923726
GSM2982959	0.0611038	0	0.0187036	0.0116533	0.017312	0	0.0938199	0.0276914	0.0278655	0.0190503	0.03175	0	0	0.232239	0.123001	0.0633107	0	0.0253968	0	0.172625	0	0.0744776	0	0.24157	0.997647
GSM2982961	0.055047	0	0.0972326	0.0899577	0	0.0691535	0.0622162	0.133755	0	0	0.0395946	0.00876601	0	0.0916289	0.127501	0.0892709	0.00713675	0.0184486	0	0.046506	0	0.0637853	0	0.307875	0.958545
GSM2982963	0.0406203	0	0.0851413	0.13891	0	0	0.0608177	0.0804548	0.0188317	0.0318053	0.00649416	0	0	0.175859	0.0808933	0.128195	0.0111481	0.00594918	0	0.11462	0	0.0202601	0	0.347628	0.939927
GSM2982965	0.0419996	0	0.0136925	0	0	0.0191747	0.12884	0.0893044	0	0.0209224	0.0634482	0	0	0.202135	0.114348	0.0617157	0.00253516	0.0708034	0	0.117628	0	0.0534531	0	0.500508	0.866507
